# Supplementary material for: Erythropoietin Reduces Inflammation, Oxidative Stress, and Apoptosis in a Rat Model of Bleomycin-Induced Idiopathic Pulmonary Fibrosis
Source: J Pers Med. 2024 Sep 13;14(9):972. doi: 10.3390/jpm14090972 (PMC11433300; doi:10.3390/jpm14090972)
Supplement: Supplementary file 1 [file jpm-14-00972-s001.zip]

Archive with 1 entries (1 files):
- jpm-3150759-supplementary.pdf
